# Supplementary material for: How Do Young Women Perceive Adult Responses to the Disclosure of Their Self-Harm and What Is the Impact of That Perception?
Source: Int J Environ Res Public Health. 2025 Dec 17;22(12):1879. doi: 10.3390/ijerph22121879 (PMC12733177; doi:10.3390/ijerph22121879)
Supplement: Supplementary file 1 [file ijerph-22-01879-s001.zip]

Archive with 1 entries (1 files):
- ijerph-4003060-supplementary.pdf
